# Supplementary material for: Hierarchically Structured Porous Electro-Conductive Aerogels for All-Solid-State Flexible Planar Supercapacitors with Cyclic Stability
Source: Gels. 2026 Mar 7;12(3):221. doi: 10.3390/gels12030221 (PMC13025631; doi:10.3390/gels12030221)
Supplement: Supplementary file 1 [file gels-12-00221-s001.zip]

Archive with 2 entries (2 files):
- Supporting information.pdf
- Video S1.mp4
